# Supplementary material for: Exercise-Induced ADAR2 Protects against Nonalcoholic Fatty Liver Disease through miR-34a
Source: Nutrients. 2022 Dec 27;15(1):121. doi: 10.3390/nu15010121 (PMC9824461; doi:10.3390/nu15010121)
Supplement: Supplementary file 1 [file nutrients-15-00121-s001.zip]

Archive with 1 entries (1 files):
- nutrients-2064211-supplementary.pdf
